# Supplementary material for: Amino acid residues that are important for Hyal2 function as a receptor for jaagsiekte sheep retrovirus
Source: Retrovirology. 2005 Sep 28;2:59. doi: 10.1186/1742-4690-2-59 (PMC1262777; doi:10.1186/1742-4690-2-59)
Supplement: Additional File 1 — "Hyal2 DNA sequences.fasta". Bovine [GenBank:AF411973.1], ovine [GenBank:AF411974.1], pig [GenBank:AY497544.1], dog [GenBank:XM_541876.2], human [GenBank:U09577.1], C3H mouse [GenBank:AF302843.1] (same as NIH Swiss mouse), Czech II mouse [GenBank:AF302844.1, and rat [GenBank:AF535141.1] Hyal2 DNA sequences in Fasta format. [file 1742-4690-2-59-S1.txt]

>bHyal2

ATGTGGACAGGCCTGGGCCCCGCCGTCACACTGGCCCTGGTGTTGGTGGTGGCATGGGCC
ACGGAGCTGAAGCCCACAGCACCACCCATCTTCACGGGCCGGCCCTTTGTGGTCGCATGG
GATGTGCCCACACAGGACTGTGGCCCGCGCCACAAGATGCCATTGGACCCAAAGGACATG
AAGGCCTTTGATGTTCAGGCTTCACCTAACGAGGGTTTTGTAAATCAGAACATCACCATC
TTCTACCGTGACCGGCTGGGCATGTATCCACACTTCAATTCGGTGGGGAGGTCAGTACAT
GGTGGTGTGCCACAGAATGGCAGCCTCTGGGTACACCTGGAGATGCTGAAGGGACACGTG
GAACACTACATTCGTACACAGGAGCCTGCAGGGCTGGCAGTCATCGACTGGGAGGACTGG
CGGCCAGTGTGGGTGCGCAACTGGCAGGACAAGGATGTGTACCGCCGATTATCACGCCAT
TTGGTAGCCATTCGCCACCCTGATTGGCCACCAGAGCGCGTAGCCAAGGAGGCGCAGTAT
GAGTTTGAGTTCGCTGCACGGCAGTTCATGCTGGAGACATTGCGATTTGTCAAGGCGTTT
CGGCCTCGGCACCTATGGGGCTTCTACCTCTTCCCTGACTGTTACAACCATGATTATGTG
CAGAACTGGGAGACCTATACAGGCCGCTGCCCTGATGTTGAGGTCTCCCGAAATGACCAG
CTGGCCTGGCTCTGGGCCGAGAGCACGGCCCTCTTCCCCTCTGTCTACTTGGAAGAGACA
CTGGCTTCCTCCACTCACGGCCGCAACTTTGTCAGCTTTCGTGTCCAGGAGGCTCTTCGC
GTGGCTGACGTCCACCATGCCAACCATGCACTCCCCGTCTACGTCTTCACGAGGCCCACC
TATAGCCGTGGACTCACAGGGCTTAGCGAGATGGATCTCATCTCCACCATTGGTGAGAGT
GCTGCCCTGGGTGCAGCTGGCGTCATCCTCTGGGGTGACGCAGGGTTTACCACCAGCAAC
GAGACCTGCCGACGCCTCAAGGATTATCTGACTCGGTCATTGGTACCCTATGTCGTCAAT
GTGTCCTGGGCTGCCCAGTACTGCAGCTGGGCCCAGTGCCATGGCCATGGGCGCTGTGTG
CGCCGGGACCCCAACGCTCACACCTTCCTGCACCTCAGTGCCAGCAGCTTCCGTCTAGTG
CCTAGCCACGCACCTGATGAGCCGCGGCTGCGACCAGAGGGGGAACTCAGTTGGGCCGAC
CGCAACCACCTACAGATGCACTTTCGCTGCCAGTGCTACTTAGGCTGGGGCGGTGAGCAA
TGCCAGTGGGACCGCAGGCGGGCAGCTGGGGGTGCCAGTGGGGCCTGGGCTGGGTCCCAC
CTCACTGGCCTGCTGGCAGTGGCAGTCCTGGCCTTCACC

>oHyal2

ATGTGGACAGGCCTGGGCCCCGCCGTCACACTGG
CCCTGGTGTTGGTGGTGGCATGGGCCACAGAGCTGAAGCCCACAGCACCA
CCCATCTTCACGGGCCGGCCCTTTGTGGTTGCATGGGATGTGCCCACACA
GGACTGTGGCCCACGCCACAAGATGCCATTGGACCCAAAGGACATGAAGG
CCTTTGATGTGCAGGCCTCACCTAACGAGGGTTTTGTAAATCAGAACATC
ACCATCTTCTACCGTGACCGGCTGGGCATGTATCCACACTTCAACTCGGT
GGGGAGGTCAGTCCATGGTGGTGTGCCACAGAATGGCAGCCTCTGGGTAC
ACCTGGAGATGCTGAAGGGACACGTGGAACACTACATTCGTACACAGGAG
CCTGCAGGGCTGGCAGTCATCGACTGGGAGGACTGGCGGCCAGTGTGGGT
GCGCAACTGGCAGGACAAGGATGTGTACCGCCGATTATCACGCCAGTTGG
TGGCCAGTCACCACCCCGATTGGCCACCAGAGCGCATAGTCAAGGAGGCG
CAGTATGAGTTTGAGTTCGCTGCACGGCAGTTCATGCTGGAGACACTGCG
ATTTGTCAAGGCGTTTCGGCCTCGGCACCTATGGGGCTTCTACCTCTTCC
CTGACTGTTACAACCATGATTATGTGCAAAACTGGGAGACCTATACAGGC
CGCTGCCCTGATGTTGAGGTCTCCCGAAATGACCAGCTGTCCTGGCTCTG
GGCCGAGAGCACAGCCCTCTTCCCCTCTGTCTACCTGGAAGAGACGCTGG
CTTCCTCCACTCACGGCCGCAACTTTGTCAGCTTTCGTGTCCAGGAGGCT
CTTCGCGTGGCTGACGTCCACCATGCCAACCATGCACTCCCAGTCTACGT
CTTCACGAGGCCCACCTACAGCCGTGGACTCACAGGGCTTAGCGAGATGG
ATCTCATCTCCACCATTGGTGAGAGTGCTGCCCTGGGTGCAGCCGGCGTC
ATCCTCTGGGGTGACGCAGGGTTTACCACCAGCAACGAGACCTGCCGACG
CCTCAAGGATTATCTGACTCGGTCACTGGTACCCTATGTCGTCAATGTGT
CCTGGGCTGCCCAGTACTGCAGCTGGGCCCAGTGCCATGGCCATGGGCGC
TGTGTGCGCCGGGACCCCAACGCTCACACCTTCCTGCACCTCAGTGCCAG
CAGCTTCCGTCTAGTGCCTAGCCACGCACCTGATGAGCCGCGGCTGCGAC
CAGAGGGGGAGCTCAGTTGGGCCGACCGCAACCACCTACAGACGCACTTT
CGCTGCCAGTGCTACTTAGGCTGGGGCGGTGAGCAGTGCCAGTGGGACCG
CAGGCGGGCAGCTGGGGGTGCCAGTGGGGCCTGGGCTGGGTCCCACCTCA
CTGGCCTGCTGGCAGTGGCAGTCCTGGCCTTCACCTGGACTTCG

>pHyal2

ATGTGGGCAGGCCTGGGCCCCACCGTCACACTGGCTCTGGTGTTGGCGGTGGCATG
GGCCACGGAGCTCAAGCCCACAGCACCACCTATCTTCACCGGCCGGCCCTTTGTGGTAGC
ATGGGACGTGCCCACACAAGACTGTGGCCCACGCCACAAGGTGCCACTGGACCCAAAGGA
CATGAAGGCTTTCGATGTGCAGGCCTCACCTAATGAGGGTTTCGTGAACCAGAATATCAC
CATCTTTTACCGTGACCGGCTGGGCATGTATCCACACTTTGATTCAGTGGGGAGGTCTGT
GCATGGCGGCGTGCCACAGAATGGCAGTCTCTGGGTACATCTGAAGATGCTCAAGGGACA
TGTGGAACACTACATTCGTACACAGGAACCTGCAGGGCTGGCAGTCATTGACTGGGAGGA
CTGGCGGCCAGTGTGGGTGCGCAACTGGCAGGACAAGGACGTGTACCGCCGATTATCACG
CCAGCTGGTGGCCAGTCGTCACCCTGACTGGCCACCAGATCGTGTAGTCAAGCAGGCGCA
GTATGAATTTGAGTTTGCTGCCCGGCAGTTCATGCTGGAGACACTGCGATTTGTCAAGGC
GTTTCGGCCTCAGCATCTGTGGGGCTTCTACCTCTTCCCCGACTGTTATAACCATGATTA
TGTGCAGAACTGGGAGACCTATACCGGCCGCTGCCCTGATGTTGAGGTTTCCCGAAACGA
CCAGCTGGCCTGGCTGTGGGCTGAGAGCACGGCGCTCTTCCCCTCTGTCTACCTGGAAGA
GACACTCGCTTCTTCCACTCATGGCCGCAATTTTGTCAGCTTCCGTGTTCAGGAGGCCCT
TCGTGTGGCTCACACCCACCATGCCAACCATGCACTCCCGGTCTACGTCTTCACGAGGCC
CACCTATAGCCGCGGCCTCACAGGGCTTAGCGAGATGGATCTCATCTCCACCATTGGTGA
GAGTGCAGCCCTAGGTGCGGCTGGCGTCATCCTCTGGGGAGACGCAGGGTACACCACCAG
CATGGAGACCTGCCAATACCTCAAGGATTACCTGACACGGCTGCTGGTACCCTACGTCGT
CAATGTGTCCTGGGCTGCCCAGTATTGCAGCTGGGCCCAGTGCCATGGCCATGGGCGCTG
TGTGCGCCGAGACCCCAGTGCTAATATCTTCCTGCACCTCAGTGCCAGCAGCTTCCGCCT
AGTGGCCAGCCATGCACCTGGGGAGCCGCAGCTGCGACCAGAAGGGGAACTCAGTTGGGC
CGACCGCAACCACCTGCAGACGCACTTTCGCTGCCAGTGCTATGTGGGCTGGGGCGGCGA
GCAATGCCAGCGGGACCTTAGGCGGGCAGCTGGGGATGCCAGCAGGGCCTGGGCTGGGTC
CCACCTCACCAGCTTGCTGGCTCTGGCAGCCCTGGCCTACCCTGGGACTTTG

>dHyal2

ATGTGGGCAGGCCTGGGCCCTGCCGTCACACTGGCCCTGGTGGTGGTGGCATGGGCCG
CCCAGCTCAAACCCACAGCACCACCCATCTTTACCGGCCGGCCCTTTGTGGTAGCATGGG
ATGTGCCCACACAAGACTGTGGCCCTCGTCTCAAGGTACCACTGGACCTGAAGGCCTTTG
ATGTGCAGGCCTCACCCAATGAGGGTTTTGTGAACCAGAACATCACCATCTTCTACCATG
ACCGGCTGGGCCTGTATCCACGCTTCAGTTCAGTGGGGAGGTCTGTGCATGGTGGCGTGC
CACAGAATGGCAGCCTCTGGGCACATCTGAAGATGCTGCAGGAACATGTGGAGCACTACA
TTCGTTCACAGGAGCCTGCAGGCCTGGCAGTCATCGACTGGGAGGACTGGCGGCCTGTGT
GGGTGCGCAATTGGCAGGATAAGGACATATACCGCCAGTCATCGCGCCAGCTGGTGGCTG
TTCGCCACCCTGACTGGCCTGCAGACCGTGTGGTGAAGCAGGCGCAGTACGAGTTTGAGT
TTGCTGCCCGGCAGTTCATGCTGGAGACCCTGCGCTTCGTCAAGGCAGTTCGGCCACGGC
ACCTCTGGGGCTTCTACCTCTTCCCCGACTGTTACAACCACGACTATGTGCAGAACTGGG
AGACCTACACCGGCCGCTGCCCTGACGTTGAGGTCTCCCGGAACGATCAGCTGGCCTGGC
TCTGGGCCGAGAGCACAGCCCTCTTCCCTTCTGTTTACCTGGACGAGACGCTTGCGTCCT
CCACCCATGGCCGCAACTTTGTCAGCTTCCGAGTTCAGGAGGCCCTTCGCGTGGCTCACA
CCCATCACGCCAACCATGCGCTCCCGGTCTATGTCTTCACACGACCCACCTATAGCCGCA
GGCTCACAGGCCTTAGCGAGATGGATCTCATCTCCACCATTGGTGAGAGTGCAGCCCTGG
GCGCAGCCGGGGTCATCCTCTGGGGCGACGCAGGCTACACCACTAGCACGGAGACCTGCC
AGTACCTCAAGGATTACCTGAAGCGGCTGCTGGTTCCCTACGTAGTCAACGTGTCCTGGG
CCGCCCAGTATTGCAGTTGGGCACAGTGCCATGGCCACGGGCGCTGCGTACGCCGTGACC
CCAGCGCCAATACCTTTCTGCACCTCAGTGCCAGCAGCTTCCGCCTGGTGCCTAGCCACG
TACCTGGTGAGCCCCAGCTTCGACCAGAGGGCGAGCTCAGCTGGGCTGATCTCAATCACC
TGCAGACACACTTCCGCTGCCAGTGCTACTTAGGCTGGGGTGGCGAGCAATGCCAGTGGG
ACCATACACGGGCAGCTGGGGGTGCCCGGGGGGCCTGGGCTGGGTCCCACCTCACCGGCC
CGCTGGCTGTGGCAGCCCTGGTGCTCACCTGGACTTCA

>hHyal2

ATGCGGGCAGGCCC
AGGCCCCACCGTTACATTGGCCCTGGTGCTGGCGGTGTCATGGGCCATGGAGCTCAAGCC
CACAGCACCACCCATCTTCACTGGCCGGCCCTTTGTGGTAGCGTGGGACGTGCCCACACA
GGACTGTGGCCCACGCCTCAAGGTGCCACTGGACCTGAATGCCTTTGATGTGCAGGCCTC
ACCTAATGAGGGTTTTGTGAACCAGAATATTACCATCTTCTACCGCGACCGTCTAGGCCT
GTATCCACGCTTCGATTCTGCCGGAAGGTCTGTGCATGGTGGTGTGCCACAGAATGTCAG
CCTTTGGGCACACCGGAAGATGCTGCAGAAACGTGTGGAGCACTACATTCGGACACAGGA
GTCTGCGGGGCTGGCGGTCATCGACTGGGAGGACTGGCGACCTGTGTGGGTGCGCAACTG
GCAGGACAAAGATGTGTATCGCCGGTTATCACGCCAGCTAGTGGCCAGTCGTCACCCTGA
CTGGCCTCCAGACCGCATAGTCAAACAGGCACAATATGAGTTTGAGTTCGCAGCACAGCA
GTTCATGCTGGAGACACTGCGTTATGTCAAGGCAGTGCGGCCCCGGCACCTCTGGGGCTT
CTACCTCTTTCCTGACTGCTACAATCATGATTATGTGCAGAACTGGGAGAGCTACACAGG
CCGCTGCCCTGATGTTGAGGTGGCCCGCAATGACCAGCTGGCCTGGCTGTGGGCTGAGAG
CACGGCCCTCTTCCCGTCTGTCTACCTGGACGAGACACTTGCTTCCTCCCGCCATGGCCG
CAACTTTGTGAGCTTCCGTGTTCAGGAGGCCCTTCGTGTGGCTCGCACCCACCATGCCAA
CCATGCACTCCCAGTCTACGTCTTCACACGACCCACCTACAGCCGCAGGCTCACGGGGCT
TAGTGAGATGGACCTCATCTCTACCATTGGCGAGAGTGCGGCCCTGGGCGCAGCTGGTGT
CATCCTCTGGGGTGACGCGGGGTACACCACAAGCACGGAGACCTGCCAGTACCTCAAAGA
TTACCTGACACGGCTGCTGGTCCCCTACGTGGTCAATGTGTCCTGGGCCACCCAATATTG
CAGCCGGGCCCAGTGCCATGGCCATGGGCGCTGTGTGCGCCGCAACCCCAGTGCCAGTAC
CTTCCTGCATCTCAGCACCAACAGTTTCCGCCTAGTGCCTGGCCATGCACCTGGTGAACC
CCAGCTGCGACCTGTGGGGGAGCTCAGTTGGGCCGACATTGACCACCTGCAGACACACTT
CCGCTGCCAGTGCTACTTGGGCTGGAGTGGTGAGCAATGCCAGTGGGACCATAGGCAGGC
AGCTGGAGGTGCCAGCGAGGCCTGGGCTGGGTCCCACCTCACCAGTCTGCTGGCTCTGGC
AGCCCTGGCCTTTACCTGGACCTTG

>mHyal2

ATGCGGGCAGGACTAGGTCCCATCATCACACTGGCCCTAGTGCTGGAGGTAGCATGGGCC
GGGGAGCTTAAGCCCACAGCGCCGCCCATCTTCACTGGCCGACCCTTTGTGGTAGCATGG
AACGTGCCCACACAAGAATGTGCCCCACGCCACAAAGTGCCACTGGACCTTAGGGCCTTC
GATGTGAAGGCTACACCGAATGAGGGTTTTTTCAACCAGAATATCACCACCTTCTACTAC
GACCGTCTAGGCCTGTATCCACGTTTTGATGCAGCCGGGACATCTGTGCATGGCGGTGTG
CCTCAGAACGGCAGCCTCTGTGCACACCTGCCCATGCTGAAGGAATCTGTGGAACGCTAC
ATCCAGACCCAGGAGCCTGGGGGGCTGGCAGTCATTGACTGGGAGGAATGGCGGCCTGTA
TGGGTTCGAAACTGGCAGGAGAAAGATGTTTACCGACAGTCTTCACGCCAGCTGGTGGCC
AGTCGGCACCCTGACTGGCCATCAGACAGAGTAATGAAGCAGGCCCAGTACGAGTTTGAG
TTCGCCGCTCGGCAGTTCATGTTGAACACTCTGCGTTACGTCAAGGCAGTCAGACCCCAG
CACCTGTGGGGCTTCTACCTCTTTCCTGACTGCTACAATCACGATTATGTACAGAACTGG
GAGAGCTACACGGGCCGCTGTCCCGATGTGGAGGTGGCACGGAACGACCAGCTGGCCTGG
CTCTGGGCCGAGAGCACGGCTCTCTTTCCCTCTGTGTACCTGGACGAGACACTGGCGTCC
TCCGTACACAGCCGCAACTTTGTCAGTTTCCGTGTTCGGGAGGCCCTTCGAGTGGCTCAC
ACCCACCATGCCAACCACGCCCTCCCCGTGTACGTCTTTACGCGTCCCACATACACCCGA
GGACTCACGGGGCTGAGCCAGGTGGACCTTATCTCTACCATCGGTGAGAGTGCCGCCCTG
GGCTCAGCTGGCGTCATCTTCTGGGGCGACTCGGAAGACGCTTCAAGTATGGAGACCTGC
CAATACCTCAAGAATTACCTAACTCAGCTGCTGGTTCCCTACGTAGTCAACGTGTCCTGG
GCCACCCAGTATTGCAGTTGGACCCAGTGCCATGGCCATGGGCGATGTGTGCGCCGCAAC
CCCAGCGCCAATACCTTCCTGCACCTCAATGCCAGCAGCTTCCGCCTAGTGCCTGGCCAT
ACCCCCAGTGAACCCCAGCTTCGACCCGAGGGGCAGCTCAGCGAAGCCGACCTCAACTAC
CTGCAGAAGCACTTTCGCTGCCAGTGCTATCTGGGCTGGGGTGGCGAGCAGTGCCAACGG
AACTATAAGGGGGCAGCTGGAAATGCCAGCAGAGCCTGGGCTGGATCCCACCTCACCAGC
CTGCTGGGTTTGGTAGCTGTGGCTCTCACCTGGACCTTA

>mHyal2a

ATGCGGGC
AGGACTAGGTCCCATCATCACACTGGCCCTAGTGCTGGAGGTAGCATGGGCCGGGGAGCT
TAAGCCCACAGCGCCGCCCATCTTCACTGGCCGACCCTTTGTGGTAGCATGGAACGTGCC
CACACAAGAATGTGCCCCACGCCACAAAGTGCCACTGGACCTTAGGGCCTTCGATGTGAA
GGCTACACCGAATGAGGGTTTTTTCAACCAGAATATCACCACCTTCTACTACGACCGTCT
AGGCCTGTATCCACGTTTTGATGCAGCCGGGACATCTGTGCATGGCGGTGTGCCTCAGAA
CGGCAGCCTCTGTGCACACCTGCCCATGCTGAAGGAATCTGTGGAACGCTACATCCAGAC
CCAGGAGCCTGGGGGGCTGGCAGTCATTGACTGGGAGGAATGGCGGCCTGTATGGGTTCG
AAACTGGCAGGAGAAAGATGTTTACCGACAGTCTTCACGCCAGCTGGTGGCCAGTCGGCA
CCCTGACTGGCCATCAGACAGAGTAATGAAGCAGGCCCAGTACGAGTTTGAGTTCGCCGC
TCGGCAGTTCATGTTGAACACTCTCCGTTACGTCAAGGCAGTCAGACCCCAGCACCTGTG
GGGCTTCTACCTCTTTCCTGACTGCTACAATCACGATTATGTACAGAACTGGGAGAGCTA
CACGGGCCGCTGTCCCGATGTGGAGGTGGCACGGAACGACCAGCTGGCCTGGCTCTGGGC
TGAGAGCACGGCTCTCTTTCCCTCTGTGTACCTGGACGAGACACTGGCGTCCTCCGTACA
CAGCCGCAACTTTGTCAGTTTCCGTGTTCGGGAGGCCCTTCGAGTGGCTCACACCCACCA
TGCCAACCACGCCCTCCCCGTGTACGTCTTCACGCGTCCCACATACACCCGAGGACTCAC
GGGACTGAGCCAGGTGGACCTTATCTCTACCATCGGTGAGAGTGCCGCCCTGGGCTCAGC
TGGCGTCATCTTCTGGGGCGACTCGGAAGACGCTTCAAGTATGGAGACCTGCCAATACCT
CAAGAATTACCTAACTCAGCTGCTGGTTCCCTACATAGTCAACGTGTCCTGGGCCACCCA
GTATTGCAGTTGGACCCAGTGCCATGGCCATGGGCGATGTGTGCGCCGCAACCCCAGCGC
CAATACCTTCCTGCACCTCAATGCCAGCAGCTTCCGCCTAGTGCCTGGCCATACCCCCAG
TGAACCCCAGCTTCGACCCGAGGGGCAGCTCAGCGAAGCCGACCTCAACTACCTGCAGAA
GCACTTTCGCTGCCAGTGCTATCTGGGCTGGGGTGGCGAGCAGTGCCAACGGAACTATAA
GGGGGCAGCTGGAAATGCCAGCAGAGCCTGGGCTGGATCCCACCTCACCAGCCTGCTGGG
TTTGGTAGCTGTGGCTCTCACCTGGACCTTA

>rHyal2

ATGCGGGCAGGACTGGGTCCCATCATCACACTGGCCC
TAGTGCTGGAGGTAGCATGGGCCTCGGAGCTTAAGCCCACAGCGCCGCCC
ATCTTCACCGGCCGACCCTTTGTGGTAGCATGGAATGTACCCACACAAGA
ATGTGCCCCGCGCCACAAAGTGCCCCTGGACCTTAGGGCCTTCGATGTGG
AGGCTACACCTAACGAGGGTTTTTTCAACCAGAATATCACCACCTTCTAC
TATGACCGTCTAGGCCTGTATCCACGTTTTGATGCAGCTGGGATGTCTGT
GCATGGTGGCGTGCCTCAGAACGGTAGCCTCTGTGCACACCTGCCCATGC
TGAAGGAAGCTGTGGAACGCTACATTCAGACCCAGGAGCCTGCGGGGCTG
GCGGTCATTGACTGGGAGGAATGGCGACCAGTGTGGGTTCGAAACTGGCA
GGAGAAAGATGTGTACCGGCAGTCTTCACGCCAGCTGGTGGCCAGTCGAC
ACCCTGACTGGCCATCAGACCGAATAGTGAAGCAGGCGCAGTACGAATTC
GAGTTCGCTGCTCGGCAGTTCATGTTGAACACACTCCGTTACGTCAAGGC
AGTCAGACCTCAGCACCTGTGGGGCTTCTACCTCTTTCCTGACTGCTATA
ATCATGATTACGTACAGAACTGGGATAGCTACACAGGCCGCTGTCCTGAC
GTGGAGGTGGCACGAAATGACCAGTTGGCCTGGCTCTGGGCTGAGAGTAC
GGCTCTCTTTCCCTCCGTGTACCTGGACGAGACACTGGCATCCTCCAAAC
ACAGCCGCAACTTTGTCAGCTTCCGTGTTCAGGAGGCCCTTCGTGTGGCT
CACACCCACCATGCAAACCATGCACTCCCCGTGTATGTCTTCACGCGTCC
CACATATACCCGAGGGCTCACAGAACTTAGCCAGATGGACCTCATCTCTA
CCATCGGTGAGAGCGCCGCCCTGGGCTCAGCTGGTGTTATCTTCTGGGGC
GACTCAGTGTACGCTTCAAGTATGGAGAACTGCCAGAACCTCAAGAAGTA
CCTAACGCAGACGCTGGTCCCCTACATAGTCAATGTGTCCTGGGCCACCC
AGTACTGCAGTTGGACCCAGTGCCATGGCCATGGGCGCTGTGTGCGCCGC
AATCCCAGCGCCAGTACCTTCTTGCACCTCAGTCCCAGCAGCTTCCGCCT
GGTGCCTGGCCGCACGCCCAGTGAACCCCAGCTTCGACCTGAGGGGGAGC
TCAGCGAAGATGACCTCAGCTACCTGCAGATGCACTTTCGCTGCCACTGC
TATCTGGGCTGGGGTGGTGAGCAGTGCCAGTGGAACCATAAACGGGCAGC
TGGGGATGCCAGTAGAGCCTGGGCTGGAGCCCACCTCGCCAGTCTCCTGG
GTTTGGTAGCTATGACTCTCACCTGGACCTTA
