# Supplementary material for: Amino acid residues that are important for Hyal2 function as a receptor for jaagsiekte sheep retrovirus
Source: Retrovirology. 2005 Sep 28;2:59. doi: 10.1186/1742-4690-2-59 (PMC1262777; doi:10.1186/1742-4690-2-59)
Supplement: Additional File 2 — "Hyal2 DNA sequences.phy". DNA sequence alignment of bovine, ovine, pig, dog, human, mouse (2 alleles), and rat Hyal2 DNA sequences in PHYLIP format made by using ClustalW [23] and suitable for use with K-estimator [13] software or for upload into Fast Positive and Negative Selection Detection website [16]. [file 1742-4690-2-59-S2.txt]

     8   1428
bHyal2     ATGTGGACAG GCCTGGGCCC CGCCGTCACA CTGGCCCTGG TGTTGGTGGT 
oHyal2     ATGTGGACAG GCCTGGGCCC CGCCGTCACA CTGGCCCTGG TGTTGGTGGT 
pHyal2     ATGTGGGCAG GCCTGGGCCC CACCGTCACA CTGGCTCTGG TGTTGGCGGT 
dHyal2     ATGTGGGCAG GCCTGGGCCC TGCCGTCACA CTGGCCCTGG T---GGTGGT 
hHyal2     ATGCGGGCAG GCCCAGGCCC CACCGTTACA TTGGCCCTGG TGCTGGCGGT 
mHyal2     ATGCGGGCAG GACTAGGTCC CATCATCACA CTGGCCCTAG TGCTGGAGGT 
mHyal2a    ATGCGGGCAG GACTAGGTCC CATCATCACA CTGGCCCTAG TGCTGGAGGT 
rHyal2     ATGCGGGCAG GACTGGGTCC CATCATCACA CTGGCCCTAG TGCTGGAGGT 

           GGCATGGGCC ACGGAGCTGA AGCCCACAGC ACCACCCATC TTCACGGGCC 
           GGCATGGGCC ACAGAGCTGA AGCCCACAGC ACCACCCATC TTCACGGGCC 
           GGCATGGGCC ACGGAGCTCA AGCCCACAGC ACCACCTATC TTCACCGGCC 
           GGCATGGGCC GCCCAGCTCA AACCCACAGC ACCACCCATC TTTACCGGCC 
           GTCATGGGCC ATGGAGCTCA AGCCCACAGC ACCACCCATC TTCACTGGCC 
           AGCATGGGCC GGGGAGCTTA AGCCCACAGC GCCGCCCATC TTCACTGGCC 
           AGCATGGGCC GGGGAGCTTA AGCCCACAGC GCCGCCCATC TTCACTGGCC 
           AGCATGGGCC TCGGAGCTTA AGCCCACAGC GCCGCCCATC TTCACCGGCC 

           GGCCCTTTGT GGTCGCATGG GATGTGCCCA CACAGGACTG TGGCCCGCGC 
           GGCCCTTTGT GGTTGCATGG GATGTGCCCA CACAGGACTG TGGCCCACGC 
           GGCCCTTTGT GGTAGCATGG GACGTGCCCA CACAAGACTG TGGCCCACGC 
           GGCCCTTTGT GGTAGCATGG GATGTGCCCA CACAAGACTG TGGCCCTCGT 
           GGCCCTTTGT GGTAGCGTGG GACGTGCCCA CACAGGACTG TGGCCCACGC 
           GACCCTTTGT GGTAGCATGG AACGTGCCCA CACAAGAATG TGCCCCACGC 
           GACCCTTTGT GGTAGCATGG AACGTGCCCA CACAAGAATG TGCCCCACGC 
           GACCCTTTGT GGTAGCATGG AATGTACCCA CACAAGAATG TGCCCCGCGC 

           CACAAGATGC CATTGGACCC AAAGGACATG AAGGCCTTTG ATGTTCAGGC 
           CACAAGATGC CATTGGACCC AAAGGACATG AAGGCCTTTG ATGTGCAGGC 
           CACAAGGTGC CACTGGACCC AAAGGACATG AAGGCTTTCG ATGTGCAGGC 
           CTCAAGGTAC CACTGGACC- --------TG AAGGCCTTTG ATGTGCAGGC 
           CTCAAGGTGC CACTGGACC- --------TG AATGCCTTTG ATGTGCAGGC 
           CACAAAGTGC CACTGGACC- --------TT AGGGCCTTCG ATGTGAAGGC 
           CACAAAGTGC CACTGGACC- --------TT AGGGCCTTCG ATGTGAAGGC 
           CACAAAGTGC CCCTGGACC- --------TT AGGGCCTTCG ATGTGGAGGC 

           TTCACCTAAC GAGGGTTTTG TAAATCAGAA CATCACCATC TTCTACCGTG 
           CTCACCTAAC GAGGGTTTTG TAAATCAGAA CATCACCATC TTCTACCGTG 
           CTCACCTAAT GAGGGTTTCG TGAACCAGAA TATCACCATC TTTTACCGTG 
           CTCACCCAAT GAGGGTTTTG TGAACCAGAA CATCACCATC TTCTACCATG 
           CTCACCTAAT GAGGGTTTTG TGAACCAGAA TATTACCATC TTCTACCGCG 
           TACACCGAAT GAGGGTTTTT TCAACCAGAA TATCACCACC TTCTACTACG 
           TACACCGAAT GAGGGTTTTT TCAACCAGAA TATCACCACC TTCTACTACG 
           TACACCTAAC GAGGGTTTTT TCAACCAGAA TATCACCACC TTCTACTATG 

           ACCGGCTGGG CATGTATCCA CACTTCAATT CGGTGGGGAG GTCAGTACAT 
           ACCGGCTGGG CATGTATCCA CACTTCAACT CGGTGGGGAG GTCAGTCCAT 
           ACCGGCTGGG CATGTATCCA CACTTTGATT CAGTGGGGAG GTCTGTGCAT 
           ACCGGCTGGG CCTGTATCCA CGCTTCAGTT CAGTGGGGAG GTCTGTGCAT 
           ACCGTCTAGG CCTGTATCCA CGCTTCGATT CTGCCGGAAG GTCTGTGCAT 
           ACCGTCTAGG CCTGTATCCA CGTTTTGATG CAGCCGGGAC ATCTGTGCAT 
           ACCGTCTAGG CCTGTATCCA CGTTTTGATG CAGCCGGGAC ATCTGTGCAT 
           ACCGTCTAGG CCTGTATCCA CGTTTTGATG CAGCTGGGAT GTCTGTGCAT 

           GGTGGTGTGC CACAGAATGG CAGCCTCTGG GTACACCTGG AGATGCTGAA 
           GGTGGTGTGC CACAGAATGG CAGCCTCTGG GTACACCTGG AGATGCTGAA 
           GGCGGCGTGC CACAGAATGG CAGTCTCTGG GTACATCTGA AGATGCTCAA 
           GGTGGCGTGC CACAGAATGG CAGCCTCTGG GCACATCTGA AGATGCTGCA 
           GGTGGTGTGC CACAGAATGT CAGCCTTTGG GCACACCGGA AGATGCTGCA 
           GGCGGTGTGC CTCAGAACGG CAGCCTCTGT GCACACCTGC CCATGCTGAA 
           GGCGGTGTGC CTCAGAACGG CAGCCTCTGT GCACACCTGC CCATGCTGAA 
           GGTGGCGTGC CTCAGAACGG TAGCCTCTGT GCACACCTGC CCATGCTGAA 

           GGGACACGTG GAACACTACA TTCGTACACA GGAGCCTGCA GGGCTGGCAG 
           GGGACACGTG GAACACTACA TTCGTACACA GGAGCCTGCA GGGCTGGCAG 
           GGGACATGTG GAACACTACA TTCGTACACA GGAACCTGCA GGGCTGGCAG 
           GGAACATGTG GAGCACTACA TTCGTTCACA GGAGCCTGCA GGCCTGGCAG 
           GAAACGTGTG GAGCACTACA TTCGGACACA GGAGTCTGCG GGGCTGGCGG 
           GGAATCTGTG GAACGCTACA TCCAGACCCA GGAGCCTGGG GGGCTGGCAG 
           GGAATCTGTG GAACGCTACA TCCAGACCCA GGAGCCTGGG GGGCTGGCAG 
           GGAAGCTGTG GAACGCTACA TTCAGACCCA GGAGCCTGCG GGGCTGGCGG 

           TCATCGACTG GGAGGACTGG CGGCCAGTGT GGGTGCGCAA CTGGCAGGAC 
           TCATCGACTG GGAGGACTGG CGGCCAGTGT GGGTGCGCAA CTGGCAGGAC 
           TCATTGACTG GGAGGACTGG CGGCCAGTGT GGGTGCGCAA CTGGCAGGAC 
           TCATCGACTG GGAGGACTGG CGGCCTGTGT GGGTGCGCAA TTGGCAGGAT 
           TCATCGACTG GGAGGACTGG CGACCTGTGT GGGTGCGCAA CTGGCAGGAC 
           TCATTGACTG GGAGGAATGG CGGCCTGTAT GGGTTCGAAA CTGGCAGGAG 
           TCATTGACTG GGAGGAATGG CGGCCTGTAT GGGTTCGAAA CTGGCAGGAG 
           TCATTGACTG GGAGGAATGG CGACCAGTGT GGGTTCGAAA CTGGCAGGAG 

           AAGGATGTGT ACCGCCGATT ATCACGCCAT TTGGTAGCCA TTCGCCACCC 
           AAGGATGTGT ACCGCCGATT ATCACGCCAG TTGGTGGCCA GTCACCACCC 
           AAGGACGTGT ACCGCCGATT ATCACGCCAG CTGGTGGCCA GTCGTCACCC 
           AAGGACATAT ACCGCCAGTC ATCGCGCCAG CTGGTGGCTG TTCGCCACCC 
           AAAGATGTGT ATCGCCGGTT ATCACGCCAG CTAGTGGCCA GTCGTCACCC 
           AAAGATGTTT ACCGACAGTC TTCACGCCAG CTGGTGGCCA GTCGGCACCC 
           AAAGATGTTT ACCGACAGTC TTCACGCCAG CTGGTGGCCA GTCGGCACCC 
           AAAGATGTGT ACCGGCAGTC TTCACGCCAG CTGGTGGCCA GTCGACACCC 

           TGATTGGCCA CCAGAGCGCG TAGCCAAGGA GGCGCAGTAT GAGTTTGAGT 
           CGATTGGCCA CCAGAGCGCA TAGTCAAGGA GGCGCAGTAT GAGTTTGAGT 
           TGACTGGCCA CCAGATCGTG TAGTCAAGCA GGCGCAGTAT GAATTTGAGT 
           TGACTGGCCT GCAGACCGTG TGGTGAAGCA GGCGCAGTAC GAGTTTGAGT 
           TGACTGGCCT CCAGACCGCA TAGTCAAACA GGCACAATAT GAGTTTGAGT 
           TGACTGGCCA TCAGACAGAG TAATGAAGCA GGCCCAGTAC GAGTTTGAGT 
           TGACTGGCCA TCAGACAGAG TAATGAAGCA GGCCCAGTAC GAGTTTGAGT 
           TGACTGGCCA TCAGACCGAA TAGTGAAGCA GGCGCAGTAC GAATTCGAGT 

           TCGCTGCACG GCAGTTCATG CTGGAGACAT TGCGATTTGT CAAGGCGTTT 
           TCGCTGCACG GCAGTTCATG CTGGAGACAC TGCGATTTGT CAAGGCGTTT 
           TTGCTGCCCG GCAGTTCATG CTGGAGACAC TGCGATTTGT CAAGGCGTTT 
           TTGCTGCCCG GCAGTTCATG CTGGAGACCC TGCGCTTCGT CAAGGCAGTT 
           TCGCAGCACA GCAGTTCATG CTGGAGACAC TGCGTTATGT CAAGGCAGTG 
           TCGCCGCTCG GCAGTTCATG TTGAACACTC TGCGTTACGT CAAGGCAGTC 
           TCGCCGCTCG GCAGTTCATG TTGAACACTC TCCGTTACGT CAAGGCAGTC 
           TCGCTGCTCG GCAGTTCATG TTGAACACAC TCCGTTACGT CAAGGCAGTC 

           CGGCCTCGGC ACCTATGGGG CTTCTACCTC TTCCCTGACT GTTACAACCA 
           CGGCCTCGGC ACCTATGGGG CTTCTACCTC TTCCCTGACT GTTACAACCA 
           CGGCCTCAGC ATCTGTGGGG CTTCTACCTC TTCCCCGACT GTTATAACCA 
           CGGCCACGGC ACCTCTGGGG CTTCTACCTC TTCCCCGACT GTTACAACCA 
           CGGCCCCGGC ACCTCTGGGG CTTCTACCTC TTTCCTGACT GCTACAATCA 
           AGACCCCAGC ACCTGTGGGG CTTCTACCTC TTTCCTGACT GCTACAATCA 
           AGACCCCAGC ACCTGTGGGG CTTCTACCTC TTTCCTGACT GCTACAATCA 
           AGACCTCAGC ACCTGTGGGG CTTCTACCTC TTTCCTGACT GCTATAATCA 

           TGATTATGTG CAGAACTGGG AGACCTATAC AGGCCGCTGC CCTGATGTTG 
           TGATTATGTG CAAAACTGGG AGACCTATAC AGGCCGCTGC CCTGATGTTG 
           TGATTATGTG CAGAACTGGG AGACCTATAC CGGCCGCTGC CCTGATGTTG 
           CGACTATGTG CAGAACTGGG AGACCTACAC CGGCCGCTGC CCTGACGTTG 
           TGATTATGTG CAGAACTGGG AGAGCTACAC AGGCCGCTGC CCTGATGTTG 
           CGATTATGTA CAGAACTGGG AGAGCTACAC GGGCCGCTGT CCCGATGTGG 
           CGATTATGTA CAGAACTGGG AGAGCTACAC GGGCCGCTGT CCCGATGTGG 
           TGATTACGTA CAGAACTGGG ATAGCTACAC AGGCCGCTGT CCTGACGTGG 

           AGGTCTCCCG AAATGACCAG CTGGCCTGGC TCTGGGCCGA GAGCACGGCC 
           AGGTCTCCCG AAATGACCAG CTGTCCTGGC TCTGGGCCGA GAGCACAGCC 
           AGGTTTCCCG AAACGACCAG CTGGCCTGGC TGTGGGCTGA GAGCACGGCG 
           AGGTCTCCCG GAACGATCAG CTGGCCTGGC TCTGGGCCGA GAGCACAGCC 
           AGGTGGCCCG CAATGACCAG CTGGCCTGGC TGTGGGCTGA GAGCACGGCC 
           AGGTGGCACG GAACGACCAG CTGGCCTGGC TCTGGGCCGA GAGCACGGCT 
           AGGTGGCACG GAACGACCAG CTGGCCTGGC TCTGGGCTGA GAGCACGGCT 
           AGGTGGCACG AAATGACCAG TTGGCCTGGC TCTGGGCTGA GAGTACGGCT 

           CTCTTCCCCT CTGTCTACTT GGAAGAGACA CTGGCTTCCT CCACTCACGG 
           CTCTTCCCCT CTGTCTACCT GGAAGAGACG CTGGCTTCCT CCACTCACGG 
           CTCTTCCCCT CTGTCTACCT GGAAGAGACA CTCGCTTCTT CCACTCATGG 
           CTCTTCCCTT CTGTTTACCT GGACGAGACG CTTGCGTCCT CCACCCATGG 
           CTCTTCCCGT CTGTCTACCT GGACGAGACA CTTGCTTCCT CCCGCCATGG 
           CTCTTTCCCT CTGTGTACCT GGACGAGACA CTGGCGTCCT CCGTACACAG 
           CTCTTTCCCT CTGTGTACCT GGACGAGACA CTGGCGTCCT CCGTACACAG 
           CTCTTTCCCT CCGTGTACCT GGACGAGACA CTGGCATCCT CCAAACACAG 

           CCGCAACTTT GTCAGCTTTC GTGTCCAGGA GGCTCTTCGC GTGGCTGACG 
           CCGCAACTTT GTCAGCTTTC GTGTCCAGGA GGCTCTTCGC GTGGCTGACG 
           CCGCAATTTT GTCAGCTTCC GTGTTCAGGA GGCCCTTCGT GTGGCTCACA 
           CCGCAACTTT GTCAGCTTCC GAGTTCAGGA GGCCCTTCGC GTGGCTCACA 
           CCGCAACTTT GTGAGCTTCC GTGTTCAGGA GGCCCTTCGT GTGGCTCGCA 
           CCGCAACTTT GTCAGTTTCC GTGTTCGGGA GGCCCTTCGA GTGGCTCACA 
           CCGCAACTTT GTCAGTTTCC GTGTTCGGGA GGCCCTTCGA GTGGCTCACA 
           CCGCAACTTT GTCAGCTTCC GTGTTCAGGA GGCCCTTCGT GTGGCTCACA 

           TCCACCATGC CAACCATGCA CTCCCCGTCT ACGTCTTCAC GAGGCCCACC 
           TCCACCATGC CAACCATGCA CTCCCAGTCT ACGTCTTCAC GAGGCCCACC 
           CCCACCATGC CAACCATGCA CTCCCGGTCT ACGTCTTCAC GAGGCCCACC 
           CCCATCACGC CAACCATGCG CTCCCGGTCT ATGTCTTCAC ACGACCCACC 
           CCCACCATGC CAACCATGCA CTCCCAGTCT ACGTCTTCAC ACGACCCACC 
           CCCACCATGC CAACCACGCC CTCCCCGTGT ACGTCTTTAC GCGTCCCACA 
           CCCACCATGC CAACCACGCC CTCCCCGTGT ACGTCTTCAC GCGTCCCACA 
           CCCACCATGC AAACCATGCA CTCCCCGTGT ATGTCTTCAC GCGTCCCACA 

           TATAGCCGTG GACTCACAGG GCTTAGCGAG ATGGATCTCA TCTCCACCAT 
           TACAGCCGTG GACTCACAGG GCTTAGCGAG ATGGATCTCA TCTCCACCAT 
           TATAGCCGCG GCCTCACAGG GCTTAGCGAG ATGGATCTCA TCTCCACCAT 
           TATAGCCGCA GGCTCACAGG CCTTAGCGAG ATGGATCTCA TCTCCACCAT 
           TACAGCCGCA GGCTCACGGG GCTTAGTGAG ATGGACCTCA TCTCTACCAT 
           TACACCCGAG GACTCACGGG GCTGAGCCAG GTGGACCTTA TCTCTACCAT 
           TACACCCGAG GACTCACGGG ACTGAGCCAG GTGGACCTTA TCTCTACCAT 
           TATACCCGAG GGCTCACAGA ACTTAGCCAG ATGGACCTCA TCTCTACCAT 

           TGGTGAGAGT GCTGCCCTGG GTGCAGCTGG CGTCATCCTC TGGGGTGACG 
           TGGTGAGAGT GCTGCCCTGG GTGCAGCCGG CGTCATCCTC TGGGGTGACG 
           TGGTGAGAGT GCAGCCCTAG GTGCGGCTGG CGTCATCCTC TGGGGAGACG 
           TGGTGAGAGT GCAGCCCTGG GCGCAGCCGG GGTCATCCTC TGGGGCGACG 
           TGGCGAGAGT GCGGCCCTGG GCGCAGCTGG TGTCATCCTC TGGGGTGACG 
           CGGTGAGAGT GCCGCCCTGG GCTCAGCTGG CGTCATCTTC TGGGGCGACT 
           CGGTGAGAGT GCCGCCCTGG GCTCAGCTGG CGTCATCTTC TGGGGCGACT 
           CGGTGAGAGC GCCGCCCTGG GCTCAGCTGG TGTTATCTTC TGGGGCGACT 

           CAGGGTTTAC CACCAGCAAC GAGACCTGCC GACGCCTCAA GGATTATCTG 
           CAGGGTTTAC CACCAGCAAC GAGACCTGCC GACGCCTCAA GGATTATCTG 
           CAGGGTACAC CACCAGCATG GAGACCTGCC AATACCTCAA GGATTACCTG 
           CAGGCTACAC CACTAGCACG GAGACCTGCC AGTACCTCAA GGATTACCTG 
           CGGGGTACAC CACAAGCACG GAGACCTGCC AGTACCTCAA AGATTACCTG 
           CGGAAGACGC TTCAAGTATG GAGACCTGCC AATACCTCAA GAATTACCTA 
           CGGAAGACGC TTCAAGTATG GAGACCTGCC AATACCTCAA GAATTACCTA 
           CAGTGTACGC TTCAAGTATG GAGAACTGCC AGAACCTCAA GAAGTACCTA 

           ACTCGGTCAT TGGTACCCTA TGTCGTCAAT GTGTCCTGGG CTGCCCAGTA 
           ACTCGGTCAC TGGTACCCTA TGTCGTCAAT GTGTCCTGGG CTGCCCAGTA 
           ACACGGCTGC TGGTACCCTA CGTCGTCAAT GTGTCCTGGG CTGCCCAGTA 
           AAGCGGCTGC TGGTTCCCTA CGTAGTCAAC GTGTCCTGGG CCGCCCAGTA 
           ACACGGCTGC TGGTCCCCTA CGTGGTCAAT GTGTCCTGGG CCACCCAATA 
           ACTCAGCTGC TGGTTCCCTA CGTAGTCAAC GTGTCCTGGG CCACCCAGTA 
           ACTCAGCTGC TGGTTCCCTA CATAGTCAAC GTGTCCTGGG CCACCCAGTA 
           ACGCAGACGC TGGTCCCCTA CATAGTCAAT GTGTCCTGGG CCACCCAGTA 

           CTGCAGCTGG GCCCAGTGCC ATGGCCATGG GCGCTGTGTG CGCCGGGACC 
           CTGCAGCTGG GCCCAGTGCC ATGGCCATGG GCGCTGTGTG CGCCGGGACC 
           TTGCAGCTGG GCCCAGTGCC ATGGCCATGG GCGCTGTGTG CGCCGAGACC 
           TTGCAGTTGG GCACAGTGCC ATGGCCACGG GCGCTGCGTA CGCCGTGACC 
           TTGCAGCCGG GCCCAGTGCC ATGGCCATGG GCGCTGTGTG CGCCGCAACC 
           TTGCAGTTGG ACCCAGTGCC ATGGCCATGG GCGATGTGTG CGCCGCAACC 
           TTGCAGTTGG ACCCAGTGCC ATGGCCATGG GCGATGTGTG CGCCGCAACC 
           CTGCAGTTGG ACCCAGTGCC ATGGCCATGG GCGCTGTGTG CGCCGCAATC 

           CCAACGCTCA CACCTTCCTG CACCTCAGTG CCAGCAGCTT CCGTCTAGTG 
           CCAACGCTCA CACCTTCCTG CACCTCAGTG CCAGCAGCTT CCGTCTAGTG 
           CCAGTGCTAA TATCTTCCTG CACCTCAGTG CCAGCAGCTT CCGCCTAGTG 
           CCAGCGCCAA TACCTTTCTG CACCTCAGTG CCAGCAGCTT CCGCCTGGTG 
           CCAGTGCCAG TACCTTCCTG CATCTCAGCA CCAACAGTTT CCGCCTAGTG 
           CCAGCGCCAA TACCTTCCTG CACCTCAATG CCAGCAGCTT CCGCCTAGTG 
           CCAGCGCCAA TACCTTCCTG CACCTCAATG CCAGCAGCTT CCGCCTAGTG 
           CCAGCGCCAG TACCTTCTTG CACCTCAGTC CCAGCAGCTT CCGCCTGGTG 

           CCTAGCCACG CACCTGATGA GCCGCGGCTG CGACCAGAGG GGGAACTCAG 
           CCTAGCCACG CACCTGATGA GCCGCGGCTG CGACCAGAGG GGGAGCTCAG 
           GCCAGCCATG CACCTGGGGA GCCGCAGCTG CGACCAGAAG GGGAACTCAG 
           CCTAGCCACG TACCTGGTGA GCCCCAGCTT CGACCAGAGG GCGAGCTCAG 
           CCTGGCCATG CACCTGGTGA ACCCCAGCTG CGACCTGTGG GGGAGCTCAG 
           CCTGGCCATA CCCCCAGTGA ACCCCAGCTT CGACCCGAGG GGCAGCTCAG 
           CCTGGCCATA CCCCCAGTGA ACCCCAGCTT CGACCCGAGG GGCAGCTCAG 
           CCTGGCCGCA CGCCCAGTGA ACCCCAGCTT CGACCTGAGG GGGAGCTCAG 

           TTGGGCCGAC CGCAACCACC TACAGATGCA CTTTCGCTGC CAGTGCTACT 
           TTGGGCCGAC CGCAACCACC TACAGACGCA CTTTCGCTGC CAGTGCTACT 
           TTGGGCCGAC CGCAACCACC TGCAGACGCA CTTTCGCTGC CAGTGCTATG 
           CTGGGCTGAT CTCAATCACC TGCAGACACA CTTCCGCTGC CAGTGCTACT 
           TTGGGCCGAC ATTGACCACC TGCAGACACA CTTCCGCTGC CAGTGCTACT 
           CGAAGCCGAC CTCAACTACC TGCAGAAGCA CTTTCGCTGC CAGTGCTATC 
           CGAAGCCGAC CTCAACTACC TGCAGAAGCA CTTTCGCTGC CAGTGCTATC 
           CGAAGATGAC CTCAGCTACC TGCAGATGCA CTTTCGCTGC CACTGCTATC 

           TAGGCTGGGG CGGTGAGCAA TGCCAGTGGG ACCGCAGGCG GGCAGCTGGG 
           TAGGCTGGGG CGGTGAGCAG TGCCAGTGGG ACCGCAGGCG GGCAGCTGGG 
           TGGGCTGGGG CGGCGAGCAA TGCCAGCGGG ACCTTAGGCG GGCAGCTGGG 
           TAGGCTGGGG TGGCGAGCAA TGCCAGTGGG ACCATACACG GGCAGCTGGG 
           TGGGCTGGAG TGGTGAGCAA TGCCAGTGGG ACCATAGGCA GGCAGCTGGA 
           TGGGCTGGGG TGGCGAGCAG TGCCAACGGA ACTATAAGGG GGCAGCTGGA 
           TGGGCTGGGG TGGCGAGCAG TGCCAACGGA ACTATAAGGG GGCAGCTGGA 
           TGGGCTGGGG TGGTGAGCAG TGCCAGTGGA ACCATAAACG GGCAGCTGGG 

           GGTGCCAGTG GGGCCTGGGC TGGGTCCCAC CTCACTGGCC TGCTGGCAGT 
           GGTGCCAGTG GGGCCTGGGC TGGGTCCCAC CTCACTGGCC TGCTGGCAGT 
           GATGCCAGCA GGGCCTGGGC TGGGTCCCAC CTCACCAGCT TGCTGGCTCT 
           GGTGCCCGGG GGGCCTGGGC TGGGTCCCAC CTCACCGGCC CGCTGGCTGT 
           GGTGCCAGCG AGGCCTGGGC TGGGTCCCAC CTCACCAGTC TGCTGGCTCT 
           AATGCCAGCA GAGCCTGGGC TGGATCCCAC CTCACCAGCC TGCTGGGTTT 
           AATGCCAGCA GAGCCTGGGC TGGATCCCAC CTCACCAGCC TGCTGGGTTT 
           GATGCCAGTA GAGCCTGGGC TGGAGCCCAC CTCGCCAGTC TCCTGGGTTT 

           GGCAGTCCTG GCCTTCACC- --------
           GGCAGTCCTG GCCTTCACCT GGACTTCG
           GGCAGCCCTG GCCTACCCTG GGACTTTG
           GGCAGCCCTG GTGCTCACCT GGACTTCA
           GGCAGCCCTG GCCTTTACCT GGACCTTG
           GGTAGCTGTG GCTCTCACCT GGACCTTA
           GGTAGCTGTG GCTCTCACCT GGACCTTA
           GGTAGCTATG ACTCTCACCT GGACCTTA
